# Supplementary material for: Diminishing Endograft Apposition during Follow-Up Is an Important Indicator of Late Type 1a Endoleak after Endovascular Aneurysm Repair
Source: J Clin Med. 2023 Jun 10;12(12):3969. doi: 10.3390/jcm12123969 (PMC10299238; doi:10.3390/jcm12123969)
Supplement: Supplementary file 1 [file jcm-12-03969-s001.zip]

Archive with 1 entries (1 files):
- jcm-2393683-supplementary.pdf
